# Supplementary material for: C/EBPβ Regulates TFAM Expression, Mitochondrial Function and Autophagy in Cellular Models of Parkinson’s Disease
Source: Int J Mol Sci. 2023 Jan 11;24(2):1459. doi: 10.3390/ijms24021459 (PMC9865173; doi:10.3390/ijms24021459)
Supplement: Supplementary file 1 [file ijms-24-01459-s001.zip]

Archive with 1 entries (1 files):
- ijms-2094386-supplementary.pdf
